# Supplementary material for: Effectiveness of Local Antibiotics for Infection Prevention in Primary Joint Arthroplasty: A Systematic Review and Meta-Analysis
Source: Antibiotics (Basel). 2025 Feb 20;14(3):214. doi: 10.3390/antibiotics14030214 (PMC11939600; doi:10.3390/antibiotics14030214)
Supplement: Supplementary file 1 [file antibiotics-14-00214-s001.zip]

Archive with 6 entries (6 files):
- Supplementary Material File S1.pdf
- Supplementary Material File S2.pdf
- Supplementary Material File S3.pdf
- Supplementary Material File S4.pdf
- Supplementary Material File S5.pdf
- Supplementary Material File S6.pdf
